# Supplementary material for: Machine Learning Prediction Models for Mitral Valve Repairability and Mitral Regurgitation Recurrence in Patients Undergoing Surgical Mitral Valve Repair
Source: Bioengineering (Basel). 2021 Aug 25;8(9):117. doi: 10.3390/bioengineering8090117 (PMC8469985; doi:10.3390/bioengineering8090117)
Supplement: Supplementary file 1 [file bioengineering-08-00117-s001.zip]

Archive with 1 entries (1 files):
- bioengineering-1285109-supplementary.pdf
